# Supplementary material for: Dissolution of spiral wave’s core using cardiac optogenetics
Source: PLoS Comput Biol. 2023 Dec 7;19(12):e1011660. doi: 10.1371/journal.pcbi.1011660 (PMC10729946; doi:10.1371/journal.pcbi.1011660)
Supplement: S1 Code — (ZIP) [file pcbi.1011660.s001.zip]

Archive with 2 entries (2 files):
- S1_Experiment-Code.ipynb
- S1_Simulation-Code.zip
