# Supplementary material for: Dissolution of spiral wave’s core using cardiac optogenetics
Source: PLoS Comput Biol. 2023 Dec 7;19(12):e1011660. doi: 10.1371/journal.pcbi.1011660 (PMC10729946; doi:10.1371/journal.pcbi.1011660)
Supplement: S1 Code — (ZIP) [file pcbi.1011660.s001.zip › S1_Experiment-Code.ipynb]

# %% [markdown]
# Fluorescence frames and MAP plot for data from M13Rec001 and M05Rec013


Importet video data is masked, spatially and temporally smoothed and normalized with Python Analyser.
The ECG/MAP data is raw.

# %% [code]
import numpy as np
import scipy.signal
import scipy.optimize
import matplotlib.pyplot as plt

# %% [code]
def normalize_median_max(sig):
    sig -= np.median(sig)
    sig /= np.max(sig)
    return sig

def normalize1d(sig):
    sig = 2 * (sig-min(sig))/ (max(sig)-min(sig))
    sig -= 1.
    return sig

def normalize3d(signal):
    new = np.zeros_like(signal)
    t, ny, nx = signal.shape
    for y in range(ny):
        for x in range(nx):
            new[:,y,x] = normalize1d(signal[:,y,x])
    return new

def normalize2d(signal):
    new = np.zeros_like(signal)
    t, ny = signal.shape
    for y in range(ny):
        new[:,y] = normalize1d(signal[:,y])
    return new

# %% [markdown]
### Load data

# %% [code]
#ecg data
channels = np.genfromtxt("../Mouse13/AcqKnow/0111210010.txt", unpack=True)

# %% [code]
ecg, camera_triggers, photo_diode, unknown_channel, led_trigger, feedback_device = channels
photo_diode_norm = normalize_median_max(photo_diode)
camera_triggers_norm = normalize_median_max(camera_triggers)
unknown_channel_norm = normalize_median_max(unknown_channel)
led_trigger_norm = normalize_median_max(led_trigger)
feedback_device_norm = normalize_median_max(feedback_device)
ecg_norm = normalize1d(ecg)

# %% [code]
#Load video data from optical mapping
vid = np.load("../Mouse13/MultiRec/M13Rec001_complete.npy").astype('float64')
vid2 = np.load("../Mouse5/MultiRec/M05Rec013_complete.npy").astype('float64')

# %% [markdown]
### MAP plot

# %% [code]
plt.close()
fig, ax1 = plt.subplots(figsize=(12, 3), constrained_layout=True)
color = 'k'
ax1.plot(ecg_norm[40000:110000],color = 'k', linewidth=0.8)
ax1.tick_params(axis='y', labelcolor=color)
ax1.tick_params(labelsize = 13)
ax1.set_xlabel('time (ms)', size = 13)
ax1.set_ylabel('MAP V(a. u.)', color=color, size = 13)
plt.rcParams['axes.linewidth'] = 1
ax1.tick_params(width = 1, which = 'major',labelsize = 13, length = 4) 

ax2 = ax1.twinx()  
    
color = 'tab:blue'
ax2.set_ylabel('LED LI (a.u.)', color='b', size = 13) 
ax2.plot(led_trigger_norm[40000:110000], color = 'b', linewidth=0.8)

ax2.tick_params(axis='y', labelcolor='b')
ax2.set_ylim((-0.1,1.1))
ax2.tick_params(labelsize = 13)
plt.rcParams['axes.linewidth'] = 1
ax2.tick_params(width = 1, which = 'major',labelsize = 13, length = 4) 
#plt.savefig("mapsignalM13Rec001.svg")
plt.show()

# %% [markdown]
### Plot fluorescence frames

# %% [code]
plot_vid = vid[2900:3200]

# %% [code]
#renormalization of the plotted frames 
vid_norm = normalize3d(plot_vid)

# %% [code]
np.nanmax(vid_norm)

# %% [code]
np.nanmin(vid_norm)

# %% [code]
for t in range(0,len(vid_norm),3):
        plt.close()
        plt.imshow(vid_norm[t,:,:], "magma_r", vmin=-1.0, vmax=1.0)
        cbar = plt.colorbar()
        cbar.set_label('V (a.u.)', rotation=90, fontsize=15)
        plt.axis("off")
        plt.savefig("fluorescence3/fluor%04d.svg"%(t+2900))

# %% [markdown]
### Fluorescence time series plots

# %% [code]
data3d = vid2[:,:63,:]
#normalize
data = normalize2d(vid2[:,:63,30])

#check the normalization
print(np.nanmax(data))
print(np.nanmin(data))

#define intervalls
data0 = data[200:900,:]
data1 = data[2000:2700,:]
data2 = data[8000:8700,:]
data3 = data[1000:2000,:]
data4 = data[3000:4000,:]

# %% [code]
plt.imshow(data3d[1000,:,:], "magma_r", vmax=None, vmin=None)
plt.plot(30,30, color='gray', marker='x', markeredgewidth=3, markersize=10)
plt.plot(30,10, color='gray', marker='x', markeredgewidth=3, markersize=10)
plt.colorbar()

# %% [code]
fig, (ax0, ax1, ax2, ax3, ax4) = plt.subplots(5)
sub0 = ax0.imshow(np.transpose(data0), "magma_r")
 
sub1 = ax1.imshow(np.transpose(data1), "magma_r")
ax0.axis("off") 

sub2 = ax2.imshow(np.transpose(data2), "magma_r")
ax1.axis("off") 

sub3 = ax3.imshow(np.transpose(data3), "magma_r")
ax2.axis("off") 

sub4 = ax4.imshow(np.transpose(data4), "magma_r")
ax3.axis("off") 
ax4.axis("off")

fig.tight_layout(pad=1)


# %% [code]
data3d = vid
data = normalize2d(vid[2100:3500,25,:])

#check the normalization
print(np.nanmax(data))
print(np.nanmin(data))

# %% [code]
data2 = data[:700,:]
data3 = data[700:1400,:]

plt.imshow(data3d[1200,:,:], "magma_r", vmax=1, vmin=-1)
plt.plot(30,25, color='gray', marker='x', markeredgewidth=3, markersize=10)
plt.plot(10,25, color='gray', marker='x', markeredgewidth=3, markersize=10)
#plt.axis("off")
plt.colorbar()


fig, (ax0, ax1) = plt.subplots(2)
sub0 = ax0.imshow(np.transpose(data2), "magma_r")
sub1 = ax1.imshow(np.transpose(data3), "magma_r")
ax0.axis("off") 
ax1.axis("off") 
fig.tight_layout(pad=1)
#plt.savefig("M13_Rec001_timeseries29.08.svg")


# %% [code]


# %% [code]
